# Supplementary material for: Grassland habitat restoration: lessons learnt from long term monitoring of Swanworth Quarry, UK, 1997–2014
Source: PeerJ. 2017 Nov 14;5:e3942. doi: 10.7717/peerj.3942 (PMC5691784; doi:10.7717/peerj.3942)
Supplement: Table S1 — Values represent percentage cover. [file peerj-05-3942-s001.xlsx]

## Sheet: Sheet1
Raw data. Rows are species observed during the study. The CSR column refers to the designation of functional group as designated by Hunt et al. (2004). Additional columns represent 7 replicates (within blocks 1-7) of treatments.
Years are designated numerically - e.g. 97, 98 etc. Treatment codes are: PL (preferred mix, low rate); PM (preferered mix, medium rate); PH (preferred mix, high rate); BL (basic mix, low rate); BM (basic mix, medium rate); BH (basic mix, high rate) and Control.
Each value represents percentage cover for each species within each respective treatement.
Treatment		97-PL							97-PM							97-PH							97-BL							97-BM							97-BH							CONTROL
Species	CSR	1	2	3	4	5	6	7	1	2	3	4	5	6	7	1	2	3	4	5	6	7	1	2	3	4	5	6	7	1	2	3	4	5	6	7	1	2	3	4	5	6	7	1	2	3	4	5	6
Acer pseudoplatanus	C/SC	0	0	0	0	0	0	0	0	0	0	0	0	0	0	0	0	0	0	0	0	0	0	0	0	0	0	0	0	0	0	0	0	0	0	0	0	0	0	0	0	0	0	0	0	0	0	0	0
Acer sp.		0	0	0	0	0	0	0	0	0	0	0	0	0	0	0	0	0	0	0	0	0	0	0	0.5	0	0	0	0	0	0	0	0	0	0	0	0	0	0	0	0	0	0	0	0	0	0.5	0	0
Achillea millefolium	CSR	0	0	0	0	0	0	0	0	0	0	0	0	0	0	0.5	0	0.5	0	0	0	2	0	0	0	0.5	0	0	0	0	0	0	0	0	0	0	0	0	1.5	1.5	3	0	3	0	0	0	0	0	0
Agrostis stolonifera	CR	0	0	0	0	0	0	0	0	0	0	0	0	0.5	0	0	0	0	0	0	0.5	0	0	0	0	0	0	0	0	0	0	0	0	0	0.5	1	0	0	0	0	0	0	0	0	0	0	0	0	7
Anagallis arvensis	R/SR	0.5	0	1	0	2	0	1	0	0	0	0.5	1.5	0	0.5	0.5	0	1	0	0.5	3	2	0	0	2	0	1	1	0	0	0	0	0	0	0	4.5	1	0	0	0	2.5	0.5	1	0.5	0	0	0	0	0
Anthoxanthum odoratum	SR/CSR	0	0	0	0	0	0	0	0	0	0	0	0	0	0	0	0	0	0	0	0	0	0	0	0	0	0	0	0	0	0	0	0	0	0	0	0	0	0	0	0	0	0	0	0	0	0	0	0
Anthriscus caucalis	R/CR	0	0	0	0	0	0	0	0	0	0	0	0	0	0	0	0	0	0	0	0	0	0	0	0	0	0	0	0	0	0	0	0	0	0	0	0	0	0	0	0	0	0	0	0	0	0	0	0
Anthyllis vulneraria	SR/CSR	0	2	0.5	0	0	0	0.5	2	1.5	1	0	0.5	0.5	1.5	2.5	3.5	4	10.5	1.5	6.5	8.5	0	1	0	1.5	0	0.5	0	0	0.5	1	1	2	1	1	4	7.5	8	3.5	11.5	4	8	0	0	0	0	0	0
Arctium minus	C/CR	0	0	0	0	0	0	0	0	0	0	0	0	0	0	0	0	0	0	0	0	0	0	0	0	0	0	0	0	0	0	0	0	0	0	0	0	0	0	0	0	0	0	0	0	0	0	0	0
Arenaria serpyllifolia	SR	0	0	0	0	0	0	0	0	0	0	0	0	0	0	0	0	0	0	0	0	0	0	0	0	0	0	0	0	0	0	0	0	0	0	0	0	0	0	0	0	0	0	0	0	0	0	0	0
Arrhenatherum elatius	C/CSR	0	0	0	0	0	0	0	0	0	0	0	0	0	0	0	0	0	0	0	0	0	0	0	0	0	0	0	0	0	0	0	0	0	0	0	0	0	0	0	0	0	0	0	0	0	0	0	0
Asperula cynanchica		0	0	0	0	0	0	0	0	0	0	0	0	0	0	0	0	0	0.5	0	0	0	0	0	0	0	0	0	0	0	0	0	0	0	0	0	0	0	0	0	0	0	0	0	0	0	0	0	0
Atriplex patula	R/CR	0	0	0.5	0	0	0	1	0	0	0	0	0	0	0	0.5	0	0	0	0.5	0	0	0	0	0	0	0	0	0	0	0	0	0	0	0	0	0	0	0	0	1.5	0	0	0	0	0	0	0	0
Bellis perennis	R/CSR	0	0	0	0	0	0	0	0	0	0	0	0	0	0	0	0	0	0	0	0	0	0	0	0	0	0	0	0	0	0	0	0	0	0	0	0	0	0	0	0	0	0	0	0	0	0	0	0
Brachypodium pinnatum	SC	0	0	0	0	0	0	0	0	0	0	0	0	0	0	0	0	0	0	0	0	0	0	0	0	0	0	0	0	0	0	0	0	0	0	0	0	0	0	0	0	0	0	0	0	0	0	0	0
Brassica spp	CR	0	0	0	0	0	0	0	0	0	0	0	0	0	0	0	0	0	0	0	0	0	0	0	0	0	0	0	0	0	0	0	0	0	0	0	0	0	0	0	0	0	0	0	0	0	0	0	0
Briza media	S/CSR	0.5	0	1	0	0	0	0	2	0	0	0	0	0	0	0	4.5	0	5	0	0	1	0	0	0	0	0	0	0	3	0	0	0	0	0	0	1	6	10	0.5	3.5	0	10	0	0	0	0	0	0
Bromus erectus	SC/CSR	0	0	0	0	0	0	0	0	0	0	0	0	0	0	0	0	0	0	0	0	0	0	0	0	0	0	0	0	0	0	0	0	0	0	0	0	0	0	0	0	0	0	0	0	0	0	0	0
Bromus hordeaceus	R/CR	0	0	0	0	0	0	0	0	0	0	0	0	0	0	0	0	0	0	0	0	0	0	0	0	0	0	0	0	0	0	0	0	0	0	0	0	0	0	0	0	0	0	0	0	0	0	0	0
Buddleja		0	0	0	0	0	0	0	0	0	0	0	0	0	0	0	0	0	0	0	0	0	0	0	0	0	0	0	0	0	0	0	0	0	0	0	0	0	0	0	0	0	0	0	0	0	0	0	0
Campanula rotundifolia	S/CSR	0	0	0	0	0	0	0	0	0	0	0	0	0	0	0	0	0	0	0	0	0	0	0	0	0	0	0	0	0	0	0	0	0	0	0	0	0	0	0	0.5	0	0	0	0	0	0	0	0
Carduus spp.		0	0	0	0	0	0.5	1.5	0	0	0	0	0	0	1	0	0	0	0	0	0	0	0	0	0	0	0	0.5	0.5	0	0	0	0	0	0	0	0	0	0	0	0	0	0.5	0	0	0	0	0	0
Carduus tenuiflorus		0	0	0	0	0	0	0	0	0	0	0	0	0	0	0	0	0	0	0	0	0	0	0	0	0	0	0	0	0	0	0	0	0	0	0	0	0	0	0	0	0	0	0	0	0	0	0	0
Carex glauca	S/SC	0	0	0	0	0	0	0	0	0	0	0	0	0	0	0	0	0	0	0	0	0	0	0	0	0	0	0	0	0	0	0	0	0	0	0	0	0	0	0	0	0	0	0	0	0	0	0	0
Carlina vulgaris	SR	0	0	0	0	0	0	0	0	0	0	0	0	0	0	0	0	0	0	0	0	0	0	0	0	0	0.5	0	0	0	0	0	0	0	0	0.5	0	0	0	0	0	0	0	0	0	0	0	0	0
Catapodium rigidum	SR	0.5	0.5	0	0	0	0	0	0	0	0	0	0	0.5	0	2	0	0	0	0	0.5	0	0	0	0	0	0	0	0	0.5	0	0	0	0	0	0	1	0	0	0	0	0	0	1	0	0	0	0	0.5
Centaurea nigra	CSR	0	0	0	0	0	0	0	0	0	0	0	0	0	0	1	0	1	0	0	0	0	0	0	0	0	0	0	0	0	1	0	0	0	0	1	0	0	0	0	0	0	0	0	0	0	0	0	0
Centaurea scabiosa	SC/CSR	0.5	0	0	0.5	0	0	0	0	0.5	0	0	0	0	0	0	0	0	0	0	0	0	0	0	0	0	0	0	0	0	0	0	0	0	0	0	0	0	0	0	0	0	0	0	0	0	0	0	0
Centaurium erythraea	SR	0	0	0	0	0	0	0	0	0	0	0	0	0	0	0	0	0	0	0	0	0	0	0	0	0	0	0	0	0	0	0	0	0	0	0	0	0	0	0	0	0	0	0	0	0	0	0	0
Cerastium fontanum	R/CSR	0	0	0	0	0	0	0	0	0	0	0	0	0	0	0	0	0	0	0	0	0	0	0	0	0	0	0	0	0	0	0	0	0	0	0	0	0	0	0	0	0	0	0	0	0	0	0	0
Cerastium glomeratum	R/SR	0	0	0	0	0	0	0	0	0	0	0	0	0	0	0	0	0	0	0	0	0	0	0	0	0	0	0	0	0	0	0	0	0	0	0	0	0	0	0	0	0	0	0	0	0	0	0	0
Cerastium holosteoide		0	0	0	0	0	0	0	0	0	0	0	0	0	0	0	0	0	0	0	0	0	0	0	0	0	0	0	0	0	0	0	0	0	0	0	0	0	0	0	0	0	0	0	0	0	0	0	0
Cerastium spp		0	0	0	0.5	0	0	0	0	0	0	0	4	0	0	0.5	0	0	0	0	0	0	0	0	0	1.5	0	0	0	0	0	0	0	0	0	0.5	0	0	0	0	0	0.5	0	0	0	0	0	0	0
Chamerion angustifolium	C	0	0	0	0	0	0	0	0	0	0	0	0	0	0	0	0	0	0	0	0	0	0	0	0	0	0	0	0	0	0	0	0	0	0	0	0	0	0	0	0	0	0	0	0	0	0	0	0
Cirsium arvense	C	0	0	0	0	0	0	0	0	0	0	0	0	0	0	0	0	0	0	0	0	0	0	0	0	0	0	0	0	0	0	0	0	0	0	0	0	0	0	0	0	0	0	0	0	0	0	0	0
Cirsium eriophorum	R/CSR	0	0	0	0	0	0	0	0	0	0	0	0	0	0	0	0	0	0	0	0	0	0	0	0	0	0	0	0	0	0	0	0	0	0	0	0	0	0	0	0	0	0	0	0	0	0	0	0
Cirsium vulgare	CR	0	0	0	0	0	0	0	0	0	0	0	0	0	0	0	0	0	0	0	0	0	0	0	0	0	0	0	0	0	0	0	0	0	0	0	0	0	0	0	0	0	0	0	0	0	0	0	0
Clematis vitalba	SC	0	0	0	0	0	0	0	0	0	0	0	0	0	0	0	0	0	0	0	0	0	0	0	0	0	0	0	0	0	0	0	0	0	0	0	0	0	0	0	0	0	0	0	0	0	0	0	0
Coronopus didymus	R	0	0	0	0	0	0	0	0	0	0	0	0	0	0	0.5	0	0	0	0	0	0	0	0	0	0	0	0	0	0	0	0	0	0	0	0	0	0	0	0	0	0	0	0	0	0	0	0	0
Crepis biennis	R/CSR	0	0	0	0	0	0	0	0	0	0	0	0	0	0	0	0	0	0	0	0	0	0	0	0	0	0	0	0	0	0	0	0	0	0	0	0	0	0	0	0	0	0	0	0	0	0	0	0
Crepis vesicaria	R/CR	0	0	0	0	0	0	0	0	0	0	0	0	0	0	0	0	0	0	0	0	0	0	0	0	0	0	0	0	0	0	0	0	0	0	0	0	0	0	0	0	0	2.5	0	0	0	0	0	0
Cynosurus cristatus	R/CSR	0	0	0	0	0	0	0	0	0	0	0	0	0	0	0	0	0	0	1	0	0	0	0	0	0	0	0	0	0	0	0	0	0	0	0	0	1.5	0	0	0	0	0	0	0	0	0	0	0
Dactylis glomerata	C/CSR	2	7	1	4.5	0	2.5	0	2.5	10	16.5	9	8.5	9	8	6	14	24	31.5	16.5	25.5	29.5	1.5	8	4.5	6.5	0	3.5	8	8	6	13	14.5	8.5	5	0	5.5	28	23.5	23	58.5	10.5	36	0	0	0	0	0	0
Daucus carota	SR/CSR	0	0	0	0	0	0	0	0	0.5	0.5	0	0	0	0	1.5	1	2	0.5	1	0	1	0	0.5	1	0	0.5	0	0	0	1	1	0	0	0	0	1	1	0	1	1	0	2.5	0	0	0	0	0	0
Dipsacus fullonum	CR	0	0	0	0	0	0	0	0	0	0	0	0	0	0	0	0	0	0	0	0	0	0	0	0	0	0	0	0	0	0	0	0	0	0	0	0	0	0	0	0	0	0	0	0	0	0	0	0
Echium vulgaris	R/CSR	0	0	0	0	0	0	0	0	0	0	0	0	0	0	0	0	0	0	0	0	0	0	0	0	0	0	0	0	0	0	0	0	0	0	0	0	0	0	0	0	0	0	0	0	0	0	0	0
Elymus glaucus		0	0	0	0	0	0	0	0	0	0	0	0	0	0	0	0	0	0	0	0	0	0	0	0	0	0	0	0	0	0	0	0	0	0	0	0	0	0	0	0	0	0	0	0	0	0	0	0
Elymus repens	C/CR	0	0	0	0	0	0	0	0	0	0	0	0	0	0	0	0	0	0	0	0	0	0	0	0	0	0	0	0	0	0	0	0	0	0	0	0	0	0	0	0	0	0	0	0	0	0	0	0
Epilobium adenocaulon	R/CSR	0	0	0	0	0	0	0	0	0	0	0	0	0	0	0	0	0	0	0	0	0	0	0	0	0	0	0	0	0	0	0	0	0	0	0	0	0	0	0	0	0	0	0	0	0	0	0	0
Epilobium parviflorum	CSR	0	0	0	0	0	0	0	0	0	0	0	0	0	0	0	0	0	0	0	0	0	0	0	0	0	0	0	0	0	0	0	0	0	0	0	0	0	0	0	0	0	0	0	0	0	0	0	0
Epilobium spp		0	0	0	0	0	0	0	0	0	0	0	0	0	0	0	0	0	0	0	0	0	0	0	0	0	0	0	0	0	0	0	0	0	0	0	0	0	0	0	0	0	0	0	0	0	0	0	0
Epilobium tetragonum	R/CSR	0	0	0	0	0	0	0	0	0	0	0	0	0	0	0	0	0	0	0	0	0.5	0	0	0	0	0.5	0	0	0	0	0	0	0	0	0	0	0	0	0	0	0	0	0	0	0	0	0	0
Festuca gigantea	CSR	0	0	0	0	0	0	0	0	0	0	0	0	0	0	0	0	0	0	0	0	0	0	0	0	0	0	0	0	0	0	0	0	0	0	0	0	0	0	0	0	0	0	0	0	0	0	0	0
Festuca ovina	S	0	2.5	0.5	2	0	0	1.5	5	3.5	1	3	2	0	0.5	2.5	4	4	5	0.5	6.5	6	1.5	2.5	2	4.5	0	1	0.5	3.5	3	8	0.5	0	0	1.5	0	4	2.5	3.5	16.5	0	2.5	0	0	0	0	0	0
Festuca rubra	CSR	2.5	9	5	8	3	1	0	12.5	18.5	23	14	11	4.5	2.5	34.5	43.5	21.5	57.5	27.5	22.5	62	9.5	3.5	13.5	5.5	15.5	0	3	9	15	12.5	13.5	23	2.5	9	45	45.5	53	28	87	60	60	2	0	0	0.5	0.5	1
Festuca spp		0	0	0	0	0	0	0	0	0	0	0	0	0	0	0	0	0	0	0	0	0	0	0	0	0	0	0	0	0	0	0	0	0	0	0	0	0	0	0	0	0	0	0	0	0	0	0	0
Galium		0	0	0	0	0	0	0	0	0	0	0	0	0	0	0	0	0	0	0	0	2	0	0	0	0	0	0	0	0	0	0	0	0	0	0	0	0	0	0	0	0	0	0	0	0	0	0	0
Galium aparine	CR	0	0	0	0	0	0	0	0	0	0	0	0	0	0	0	0	0	0	0	0	0	0	0	0	0	0	0	0	0	0	0	0	0	0	0	0	0	0	0	0	0	0	0	0	0	0	0	0
Galium verum	SC/CSR	0	0	0	0	0	0	0	0	0	0	0	0	0	0	0	0	0	0	0	0	0	0	0	0	0	0	0	0	0	0	0	0	0	0	0	0	0	0	0	0	0	0	0	0	0	0	0	0
Geranium columbinum	R/SR	0	0	0	0	0	0	0	0	0	0	0	0	0	0	0	0	0	0	0	0	0	0	0	0	0	0	0	0	0	0	0	0.5	0	0	0	0	0	0	0	0	0	0	0	0	0	0	0	0
Geranium dissectum	R/CR	0	0	0	0	0	0	0	0	0	0	0	0	0	0	0	0	0	0	0	0	0	0	0	0	0	0	0	0	0	0	0	0	0	0	0	0	0	0	0	0	0	0	0	0	0	0	0	0
Geranium molle	R/CSR	0	0	0	0	0	0	0	0	0	0	0	0	0	0	0	0	1	0	5.5	0	0	0	0	0	0	0	0	0.5	0	0	0	0.5	0	0	0	0	0	0	0	0.5	0	0.5	0	0	0	0	0	0
Geranium pratense	C/CSR	0	0	0	0	0	0	0	0	0	0	0	0	0	0	0	0	0	0	0	0	0	0	0	0	0	0	0	0	0	0	0	0	0	0	0	0	0	0	0	0	0	0	0	0	0	0	0	0
Geranium spp.		0	0	0	0	0	0	0	0	0	0	0	0	0	0	0	0	0	0	0	0	0	0	0	0	0	0	0	0	0	0	0	0	0	0	0	0	0	0	0	0	0	0	0	0	0	0	0	0
Holcus lanatus	CSR	0	0	0	0	0.5	0	0	0	0	0	0	0	0	0	1	0	0	0	0	0.5	0	0	0	0	0	0	0	0	0	0	0	0	0	0	0.5	0	0	0	0	0	3.5	0.5	0	0	0	0	0	0
Honckenya peploides		0	0	0	0	0	0	0	0	0	0	0	0	0	0	0	0	0	0	0	0	0	0	0	0	0	0	0	0	0	0	0	0	0	0	0	0	0	0	0	0	0	0	0	0	0	0	0	0
Hordeum vulgare		0	0	0	0	0	0	0	0	0	0	0	0	0	0	0	0	0	0	0	0	0	0	0	0	0	0	0	0	0	0	0	0	0	0	0	0	0	0	0	0	0	0	0	0	0	0	0	0
Hypericum perforatum	CR/CSR	0	0	0	0	0	0	0	0	0	0	0	0	0	0	0	0	0	0	0	0	0	0	0	0	0	0	0	0	0	0	0	0	0	0	0	0	0	0	0	0	0	0	0	0	0	0	0	0
Hypochaeris glabra	SR	0	0	0	0	0	0	0	0	0	0	0	0	0	0	0	0	0	0	0	0	0	0	0	0	0	0	0	0	0	0	0	0	0	0	0	0	0	0	0	0	0	0	0	0	0	0	0	0
Hypochaeris maculata		0	0	0	0	0	0	0	0	0	0	0	0	0	0	0	0	0	0	0	0	0	0	0	0	0	0	0	0	0	0	0	0	0	0	0	0	0	0	0	0	0	0	0	0	0	0	0	0
Hypochaeris radicata	CSR	0.5	0	0	0	1	0	0	0	1	0.5	1	0.5	0	0	1	0	0	0	0	0	0	0	0	0	0	0	0	0	0	0	0	0	0	0	0	0	0	0	0	0	0	0	0	0	0	0	0	0
Inula spp.		0	0	0	0	0	0	0	0	0	0	0	0	0	0	0	0	0	0	0	0	0	0	0	0	0	0	0	0	0	0	0	0	0	0	0	0	0	0	0	0.5	0	0	0	0	0	0	0	0
Kickxia elatine	R/SR	0	0	0	0	0	0	1.5	0	0	0	0	0	0	1	0	0	0	0	0	0.5	0	0	0	0	0	0	0	0	0	0	0	0	0	0	0	0	0	0	0	0	0	0	0	0	0	0	0	0
Knautia arvensis	CSR	0	0	0	1	0	0	0	0	0	1	0.5	0	0	0	0	0	0	1.5	0	1	1.5	0	0	0	0	0	0	0	0	0	0	0	0	0	0	0	0	0	0	0	0	0	0	0	0	0	0	0
Koeleria macrantha	S	0	0	0	0	0	0	0	0	0	0	0	0	0	0	0	0	0	0	0	0	0	0	0	0	0	0	0	0	0	0	0	0	0	0	0	0	0	0	0	0	0	0	0	0	0	0	0	0
Leontodon autumnalis	R/CSR	0	0	0	0	0	0	0	0	0	0	0	0	0	0	0	0	0	0	0	0	0	0	0	0	0	0	0	0	0	0	0	0	0	0	0	0	0	0	0	0	0	0	0	0	0	0	0	0
Leontodon hispidus	CSR	0	0	0	0	0	0	0	0	0	0	0	0	0	0	0	0	0	0	1	0	0	0	0	0	0	0	0	0	0	0	0	0	0	0	0.5	0	0	4.5	0	6	0	0	0	0	0	0	0	0
Leucanthemum vulgare	CR/CSR	0	15.5	0	0	0	0	0	0	0	0.5	0	0	0	0	0.5	0	0	0.5	0	1	1	0	0	0	0	0	0	0	0	0.5	0	0	0	0	0	1	0.5	1	0	0	0	0	0	0	0	0	0	0
Linum catharticum	SR	0	0	0	0	0	0	0	0	0	0	0	0	0	0	0	0	0	0	0	0	0	0	0	0	0	0	0	0	0	0	0	0	0	0	0	0	0	0	0	0	0	0	0	0	0	0	0	0
Lolium perenne	CR/CSR	0	0	0	0	0	0	0	0	0	0	0	0	0	0	0	0	0	0	0	0	0	0	0	0	0	0	0	0	0	0	0	0	0	0	0	0	0	0	0	0	0	0	0	0	0	0	0	0
Lotus corniculatus	S/CSR	0	0	0	0	0	0	0.5	0	0	1	0	0	0	0	1	0	1	3	0.5	0.5	2	0	0	0	0	0	0.5	0	0	0	0	0	0	0	0	0.5	0	0	0.5	0.5	0	0.5	0	0	0	0	0	0
Medicago lupulina	R/CSR	0	0	0	0	0	0	0	0	0	0.5	0	0.5	0	0	0	0	0	0	0	0	0	0	0	0	0	0	0	0	0	0	1	0	0	0	0	3.5	0	0	1	0	2	1.5	0	0	0	0	0	0
Medicago sativa	C/CSR	0	0	0	0	0	0	0	0	0	0	0	0	0	0	0	0	0	0	0	0.5	0	0	0	0	0	0	0	0	0	0	0	0	0	0	0	0	0	0	0	1.5	0	0	0	0	0	0	0	0
Medicago spp.	C/CSR	0	0	0	0	0	0	0	0	0	0	0	0	0	0	0	0	0	0	0	0	0	0	0	0	0	0	0	0	0	0	0	0	0	0	0	0	0	1	0	0	0	0	0	0	0	0	0	0
Myosotis arvensis	R	0	0	0	0	0	0	0	0	0	0	0	0	0	0	0	0	0	0	0	0	0	0	0	0	0	0	0	0	0	0	0	0	0	0	0	0	0	0	0	0	0	0	0	0	0	0	0	0.5
Onobrychis viciifolia	CSR	0	0	0.5	0.5	0	0	0.5	0	0.5	1	0.5	0	0	0	1	1	0.5	3	1.5	1.5	5	0	0	0	0	0	0.5	0	1	1	1.5	1.5	0.5	0	0	2	2.5	3	2	1.5	3	2.5	0	0	0	0	0	0
Ononis repens	SC/CSR	0	0	0	0	0	0	0	0	0	0	0	0	0	0	0.5	0	0.5	0.5	0	0.5	1	0	0	0	0	0	0	0	0	0	0	0	0	0	0	0	0	0	0	0	0	0	0	0	0	0	0	0
Origanum vulgare	SC/CSR	0	0	0	0	0	0	0	0	0	0	0	0	0	0	0.5	0	0.5	0.5	0	0.5	1	0	0	0	0	0	0	0	0	0	0	0	0	0	0	0	0	0	0	0	0	0	0	0	0	0	0	0
Papaver somniferum	R/CR	0	0	0	2.5	0	0	0	0	0	0	1	0	0	0	1	0.5	0	1	0	0	0	1	0	0	0.5	0	0	0	0.5	0	0	0.5	0	0	0	0	0	1	1.5	0	0	0	0	0.5	0	1	0	0
Pastinaca sativa	CR	0	0	0	0	0	0	0	0	0	0	0	0	0	0	0	0	0	0	0	0	0	0	0	0	0	0	0	0	0	0	0	0	0	0	0	0	0	0	0	0.5	0	0	0	0	0	0	0	0
Petroselinum sp.	CSR	0	0	0	0	0	0	0	0	0	0	0	0	0	0	0	0	0	0	0	0	0.5	0	0	0	0	0	0	0	0	0	0	0	0	0	0	0	0	0	0	0	0	0	0	0	0	0	0	0
Picris echioides	CR	0	0	0	0	0	0.5	2.5	0	0	0	0	0	0.5	0	0	0	0	0	5	0.5	0	0	0	0	0	0	0	1.5	0	0	0	0.5	0	1	0	0	0	0	0	5.5	1	0	0	0	0.5	0	0	0
Pimpinella saxifraga	SR/CSR	0	0	0	0	0	0	0	0	0	0	1	0	0	0.5	0	0	0	0	0	0	0	0	0	0	0	0.5	0	0.5	0	0	0	0	0	0	0.5	0	0	0	0.5	0	0	0	0	0	0	0	0.5	0
Plantago lanceolata	CSR	0	0	0	0	0	0	0	2.5	0.5	0	2.5	0.5	1.5	0	5	3	9.5	6.5	5	11	12	0	0	1	0	0.5	0.5	1.5	1	1	1.5	0	0	0.5	3	5.5	3	1.5	0.5	8.5	2.5	6.5	0	0	0	0	0	0
Plantago major	R/CSR	0	0	1	0	0	0	1	0	0	0	0	0	0	0	0	0	0	0	0	0.5	1.5	0	0	0	0	1	1	0	0	0	0	0	0	0	0	0	0	0	0.5	0	0	0	0	0	0	0	0	0
Plantago media	S/CSR	0	0	0	0	0	0	0	0	0	0	0	1	0	0	0	0	0	0.5	0	0	0.5	0	0	0	0	0	0.5	0	0	0	0	0	0	0	0	0	0	0	0	0	0	0	0	0	0	0	0	0
Plantago sp.		0	0	0	0	0	0	0	0	0	0	0	0	0	0	0	0	0	0	0	0	0	0	0	0	0	0	0	0	0	0	0	0	0	0	0	0	0	0	0	0	0	0	0	0	0	0	0	0
Poa annua	R	0	0	0	0	0	0	0	0	0	0	0	0	0	0	0	0	0	0	0	0	0	0	0	0	0	0	0	0	0	0	0	0	0	0	0	0	0	0	0	1	0	0	0	0	0	0	0	0
Poa compressa	SR/CSR	0	0	0	0	0	0	0	0	0	0	0	0	0	0	0	0	0	0	0	0	0	0	0	0	0	0	0	0	0	0	0	0	0	0	0	0	0	0.5	0	0	0	0	0	0	0	0	0	0
Poa pratensis	CSR	2	0	1	0	0.5	10.5	0.5	1	0	0	0	1	9	2.5	1	1.5	0	0	0	2	5	3	0	0.5	0.5	1	0	0	1	0	0.5	1.5	0	1.5	0	0	0	0.5	1	5	1.5	11	1	0	0	0	0	0.5
Poa spp.		0	0	0	1.5	0	0	0	0	0	0	0	0	0	0	0	0	0	0	4	0	0	0	0	0.5	0	0	0	0	0	0	0	0	0	0	0	0	0	0	0	0	0	0	0	0	0	0	0	0
Poa trivialis	R/CSR	0	0	0	0	0	0	0	0	0	0	0	0	0	0	0	0	0	0	0	0	0	0	0	0	0	0	0	0	0	0	0	0	0	0	0	0	0	0	0	0	0	1	0	0	0	0	0	0
Polygonum aviculare	R	0	0	2.5	0	6	0	1	0.5	0	0.5	0	1.5	0	1	0	0	2.5	0	0.5	1.5	0.5	0	0	0	0	1.5	1	2.5	0.5	0	0	0	0	1	0.5	0	0	0.5	0	3	1.5	2.5	0.5	0	0.5	0	0.5	0.5
Potentilla erecta	S/CSR	0	0	0	0	0	0	0	0	0	0	0	0	0	0	0	0	0	0	0	0	0	0	0	0	0	0	0	0	0	0	0	0	0	0	0	0	0	0	0	0	0	0	0	0	0	0	0	0
Primula veris	S/CSR	0.5	1	2.5	0	7	0	1	0.5	0	0.5	0	1.5	0	1	2.5	0	2.5	0	2	2	2.5	0	0	0	0	1.5	1	2.5	0.5	0	0	0	0	1	0.5	0	0	0.5	0	3	1.5	2.5	0.5	0	0.5	0	0.5	0.5
Prunella vulgaris	S/CSR	0	0	0	0	0	0	0	0	0	0	0	0	0	0	0.5	0	0	0	0	0	0.5	0	0	0	0	0	0	0	0	0	0	0	0	0	0	0	0	0	0	0	0	0	0	0	0	0	0	0
Ranunculus repens	CR	0	0	1	0	0.5	0	1	0	0	0	0	0	1	1.5	1.5	0.5	0.5	0	0.5	0	0	0	0	1.5	0	3	1	4	0	0	0	0	0	0	5	0	0	0	0	0.5	1	0.5	0	0	0	0	0	0
Ranunculus spp.		0	0	0	0	0	0	0	0	0	0	0	0	0	0	0	0	0	0	0	0	0	0	0	0	0	0	0	0	0	0	0	0	0	0	0	0	0	0	0	0.5	0	0	0	0	0	0	0	0
Rhinanthus minor	R/SR	0	0	0	0	0	0	0	0	0	0	0	0	0	0	0	0	0	0	0	0	0	0	0	0	0	0	0	0	0	0	0	0	0	0	0	0	0	0	0	0	0	0	0	0	0	0	0	0
Ribes spicatum	SC	0	0	0	0	0	0	0	0	0	0	0	0	0	0	0	0	0	0	0	0	0	0	0	0	0	0	0	0	0	0	0	0	0	0	0	0	0	0	0	0	0	0	0	0	0	0	0	0
Rumex acetosa	CSR	0	0	0	0	0	0	0	0	0	0	0	0	0	0	0	0	0	0	0	0	0	0	0	0	0	0	0	0	0	0	0	0	0	0	0	0	0	0	0	0	0	0	0	0	0	0	0	0
Rumex crispus	CR/CSR	0	0.5	1	0	0	1	0	0	0.5	0	0	0	0	0	0.5	0.5	0	0	3.5	0	1	0.5	0	0	0	1	0	1	0.5	0	0.5	0	0	0	0.5	0	0	0	0	0.5	0	0.5	0	0	0	0.5	0	1.5
Rumex obtusifolius	C/CSR	0	0	0	0	0	0	0	0	0	0	0	0	0	0	0	0	0	0	0	0	0	0	0	0	0	0	0	0	0	0	0	0	0	0	0	0	0	0	0	0	0	0.5	0	0	0	0	0	0
Rumex spp.		0	0	0	0	0	0	0	0	0	0	0	0	0	0	0	0	0	0	0	0	0	0	0	0	0	0	0	0	0	0	0	0	0	0	0	0	0	0	0.5	1.5	0	0	0	0	0	0	0	0
Sagina apetala	SR	0.5	0	0	1.5	0	0	0	0	0.5	0	0	0	0	0	1	0.5	0	0	0	0	0	0	0	0	2	0	0	0	0	0	0	1.5	0	0	3	0	0	0.5	1.5	0	0	0.5	0.5	0	0	0.5	0	0
Sagina procumbens	R/CSR	0.5	0	0	1	0	0	0	5.5	0	0	0	0	0	0	0	0	0	0	0	0	0.5	2	0	0	0	0	0	0	0.5	0	0.5	0	0	0	0	0	0	0	1	0	0	0	0.5	0	0	1	0	0
Sanguisorba minor	S/CSR	0	0	0	0	0	0	0	1	1	0	1	0	0	0	0.5	1.5	2.5	3	1.5	0	4.5	0	1	0.5	0	0	0	0	0.5	0.5	1	0	0	0.5	1	1.5	3	4.5	0.5	3.5	2	5.5	0	0	0	0	0	0
Scabiosa columbiaria	SR/CSR	0	0	0	0	0	0	0	0	0	0	0	0	0	0	0	0	0	0	0	0	0	0	0	0	0	0	0	0	0	0	0	0	0	0	0	0	0	0	0	0	0	0	0	0	0	0	0	0
Senecio spp		0	0	0	0	0	0	0	0	0	0	0	0	0	0	0	0	0	0	0	0	0	0	0	0	0	0	0	0	0	0	0	0	0	0	0	0	0	0	0	0	0	0	0	0	0	0	0	0
Silene dioica	CSR	0	0	0	0	0	0	0	0	0	0	0	0	0	0	0	0	0	0	0	0	0	0	0	0	0	0	0	0	0	0	0	0	0	0	0	0	0	0	0	0	0	0	0	0	0	0	0	0
Sinapis sp.	R/CR	1	0	8	0	0	0	26.5	0	0.5	0.5	0.5	8.5	0	14.5	0	0	4.5	1	18.5	7.5	0	0.5	0	4	0	6	4.5	18	2	0	1.5	0	0	3	1.5	1	0	0	0	5.5	1	0.5	0.5	0	1	0.5	0	4
Sonchus asper	R/CR	0	0	0	0	0	0	0	0	0	0	0	0	0	0	0	0	0	0	0	0	0	0	0	0	0	0	0	0	0	0	0	0	0	0	0	0	0	0	0	0	0	0	0	0	0	0	0	0
Spergularia rubra	SR	0	0	0	0	0	0	0	0	0	0	0	0	0	0	0	0	0	0	0	0	0	0	0	0	0	0	0	0	0	0	0	0	0	0	0	0	0	0	0	0	0	0	0	0	0	0	0	0
Spergularia spp		0	0	0	0	0	0	0	0	0	0	0	0	0	0	0	0	0	0	0	0	0	0	0	0	0	0	0	0	0	0	0	0	0	0	0	0	0	0	0	0	0	0	0	0	0	0	0	0
Stellaria media	R	0	0	0	0	0	0	0	0	0	0	0	0	0	0	0	0	0	0	0	0	0	0	0	0	0	0	0	0	0	0	0	0	0	0	0	0	0	0	0	0.5	0	0.5	0	0	0	0	0	0
Succisa pratensis	S/CSR	0	0	0	0	0	0	0	0	0	0	0	0	0	0	0.5	0	0	0	0	0	0	0	0	0	0	0	0	0	0	0	0	0	0	0	0	0	0	0	0	0	0	0	0	0	0	0	0	0
Taraxacum agg.		0	0	0	0	0	0	0	0	0	0	0	0	0	0	0	0	0	0	0	0	0	0	0	0	0	0	0	0	0	0	0	0	0	0	0	0	0	0	0	0	0	0	0	0	0	0	0	0
Thymus drucei	S	0.5	0	0	0	0	0.5	0.5	0	0	1	0	0	0	0	0	1	1.5	1	0	0	1	0	0	0	0	0	0	0	0	0	0	0	0	0	0	0	0	0	0	0	0	0	0	0	0	0	0	0
Trifolium arvense	R/SR	0	0	0	0	0	0	0	0	0	0	0	0	0	0	0	0	0	0	0	0	0	0	0	0	0	0	0	0	0	0	0	0	0	0	0	0	0	0	0	0	0	0	0	0	0	0	0	0
Trifolium campestre	R/SR	0	0	0	0	0	0	0	0	0	0	0	0	0	0	0	0	0	0	0.5	0	0	0	0	0	0	0	0	0	0	0	0	0	0	0	0	0	0	0	0	0	0	0	0	0	0	0	0	0
Trifolium fragiferum	CR/CSR	0	0	0	0	0	0	0	0	0	0	0	0	0	0	0	0	0	0	0	0	0	0	0	0	0	0	0	0	0	0	0	0	0	0	0	0	0	0	0	0	0	0	0	0	0	0	0	0
Trifolium medium	SC/CSR	0	0	0	0	0	0	0	0	0	0	0	0	0	0	0	0	0	0	0	0	0	0	0	0	0	0	0	0	0	0	0	0	0	0	0	0	0	0	0	0	0	0	0	0	0	0	0	0
Trifolium pratense	CSR	0	0	0	0	0	0	0	0	0	0	0	0	0	0	0	0	0	0	0	0	0	0	0	0	0	0	0	0	0	0	0	0	0	0	0	0.5	0	0	0	0	0	0	0	0	0	0	0	0
Trifolium repens	CR/CSR	0	0	0	0	0	0	0	0	0	0	0	0	0	0	0	0	0	0	0	0	0	0	0	0	0	0	0	0	0	0	0	0.5	0	0	0	0	0.5	0	0	1	0	0.5	0	0	0	0	0	0
Trifolium spp		0	0	0	0	0	0	0	0.5	0	0	0	0	0	0	0	0	0	0.5	1	0.5	1.5	0	0	0	0	0	0.5	0.5	0	0	1	0.5	0	1	0	1	1.5	0	0	0	0	0	0	0	0	0	0	0
Tripleurospermum inodorum	R	0	0	0	0	0	0	0	0	0	0	0	0	0	0	0	0	0	0	1	0.5	0	0	0	0	0	0.5	0	0.5	0	0	0.5	0	0	0	0	0	0	0	0	0	0.5	0	0	0	0	0	0	0
Tripleurospermum sp.		0	0	0	0	0	0	0	0	0	0	0	0	0	0	0	0	0	0	0	0	0	0	0	0	0	0	0	0	0	0	0	0	0	0	0	0	0	0	0	0	0	0	0	0	0	0	0	0
Trisetium flavescens	CSR	0	0	0	0	0	0	0	0	0	0	0	0	0	2	0	0	0	0	0	0	16.5	0	0	0	0	0	0	2.5	0	0	0	0	2	0	0	0	0	0	0	0	0	0	0	0	0	0	0	0
Tussilago farfara	C/CR	0	0	0	0	0	0	0	0	0	0	0	0	0	0	0	0	0	0	0	0	0	0	0	0	0	0	0	0	0	0	0	0	0	0	0	0	0	0	0	0	0	0	0	0	0	0	0	0
Veronica agrestis	R/SR	0	0	0	0	0	0	0	0	0	0	0	0	0	0	0	0	0	0	0	0	0	0	0	0	0	0	0	0	0	0	0	0	0	0	0	0	0	0.5	0	2.5	0	0	0	0	0	0	0	0
Veronica arvensis	SR	0	0	0	0	0	0	0	0	0	0	0	0	0	0	1	0	0	0	0	0	0	0	0	0	0	0	0	0	0	0	0	0	0	0	0	0	0	0	0	0	0	0	0	0	0	0	0	0
Veronica hederifolia	R/SR	0	0	0	0	0	0	0	0	0	0	0	1.5	0	0	0	0	0	0	0	0.5	0	0	0	0	0	0	0	0	0	0	0	0	0	0	0	0	0	0	0	0	0	0	0	0	0	0	0	0
Veronica officinalis	SR/CSR	0	0	0	0	0	0	0	0	0	0	0	0	0	0	0	0	0	0	0	0	0	0	0	0	0	0	0	0	0	0	0	0	0	0	0	0	0	0	0	0	0	0	0	0	0	0	0	0
Veronica persica	R	0	0	2.5	0	0	0	12.5	0	0	0	0	0	0	1	0	0	0.5	0	1.5	2.5	0.5	0	0	0	0	0	0.5	0.5	0.5	0	0	0	0	0	0	0	0	0	0	0	0	0	0	0	0	0	0	0
Veronica serpyllifolia	R/CSR	0	0	0	0	0	0	0	0	0	0	0	0	0	0	0	0	0	0	0	0.5	0	0	0	0	0	0	0	0	0	0	0	0	0	0	0	0	0	0	0	0	0	0	0	0	0	0	0	0.5
Veronica spp.		0	0	0	0	0	0	0	0	0	0	0	0	0	0	0	0	0	0	0	0	0	0	0	0	0	0	0	0	0	0	0	0	0	0	0	0	0	0	0	0	0	0	0	0	0	0	0	0
Vicia spp.		0	0	0	0	0	0	0	0	0	0	0	0	0	0	0	0	0	0	0	0	0	0	0	0	0	0	0	0	0	0	0	0	0	0	0	0	0	0	0	0	0	0	0	0	0	0	0	0
Viola riviniana	S/CSR	0	0	0	0	0.5	0	0	0	0.5	0.5	0.5	0	0	0	0	1.5	0	0	1	0	1	0	0	0	0	0	0	0	0	0	0	0	0	0	0	0	0	0	0	0	0	0	0	0	0	0	0	0
Viola spp.		0	0	0	0	0	0	0	0	0	0	0	0	0	0	0	0	0	0	0	0	1	0	0	0	0	0	0	0	0	0	0	0	0	0	0	0	0	0	0	0	0	0	0	0	0	0	0	0
[truncated: 267 more columns]
