# Supplementary material for: Grassland habitat restoration: lessons learnt from long term monitoring of Swanworth Quarry, UK, 1997–2014
Source: PeerJ. 2017 Nov 14;5:e3942. doi: 10.7717/peerj.3942 (PMC5691784; doi:10.7717/peerj.3942)
Supplement: Table S2 — Values represent percentage cover. [file peerj-05-3942-s002.xlsx]

## Sheet: Sheet1
Raw data. Rows are species observed during the study. The CSR column refers to the designation of functional group as designated by Hunt et al. (2004). Additional columns represent 7 replicates.
Years are designated numerically - 2007 and 2014.
Each value represents percentage cover for each species within each respective treatement.
Year		2007							2014
Replicate	CSR	1	2	3	4	5	6	7	1	2	3	4	5	6	7
Achillea millefolium	CSR	0	1	1	0	0	0	0	0	0	0	0	0	0	0
Asperula cynanchica		0	0	2	40	0	0	0	1	1	1	0	2	1	0
Bellis perennis	R/CSR	1	0	1	0	0	0	0	0	0	0	0	0	0	0
Brachypodium pinnatum	SC	10	5	40	40	40	95	25	50	60	80	60	0	0	0
Briza media	S/CSR	0	0	1	0	1	0	10	20	10	20	20	20	10	0
Bromus mollis		8	0	0	0	1	0	0	0	0	0	0	0	0	0
Campanula rotundiflora	S/CSR	0	0	0	0	0	0	0	0	1	0	0	0.5	0	0
Carex glauca		0	0	0	1	1	0	0	5	2	7	15	10	0	10
Carlina vulgaris	SR	0	0	0	0	0	0	0	0	0	0	0	0	1	0
Catapodium rigidum	SR	0	0	0	1	0	0	0	0	0	0	0	0	0	0
Centaurea nigra	CSR	0	0	0	0	0	0	0	0	0.5	0	0	0	0	0
Cirsium acaule	SC/CSR	0	0	0	1	1	0	25	30	0	4	1	10	1	0
Convolvulus arvensis	CR	1	3	0	0	0	0	0	0	0	0	0	0	0	0
Coronilla varia		0	0	0	10	0	0	0	0	0	0	0	0	0	0
Coronopus didymus	R	0	0	0	0	10	0	0	0	0	0	0	0	0	0
Cynosurus cristatus	R/CSR	5	10	0	0	0	0	0	0	0	0	0	0	0	0
Dactylis glomerata	C/CSR	0	2	0	0	0	0	0	0	10	0	0	0	5	0
Euphrasia nemorosa		1	0	0	0	0	0	0	0	0.5	0	0	0	0	0
Festuca ovina	S	15	15	0	20	25	10	20	2	0	0	0	5	0	0
Galium album		0	0	0	0	0	0	0	0	0	2	2	0	0	0
Galium mullugo	C/CSR	0	0	15	0	15	10	0	0	0	0	0	0	5	5
Galium verum	SC/CSR	8	5	0	0	0	0	0	0	4	2	0.5	0	2	0
Helianthemum nummularium	S	0	0	0	0	0	0	0	0	0	0	0	1	0	0
Hieracium pilosella	S/CSR	0	0	0	0	0	0	0	3	3	2	0	12	0	0
Holcus lanatus	CSR	2	0	0	0	0	0	0	0	0	0	0	0	0	0
Hypochaeris radicata	CSR	4	6	0	0	0	0	0	0	0	0	0	0	0	0
Leontodon autumnalis	R/CSR	0	1	0	0	0	0	0	0	0	0	0	0	0	0
Leontodon hispidus	CSR	2	0	3	5	0	3	1	2	5	6	4	8	1	0
Lotus corniculatus	S/CSR	3	10	10	5	10	0	0	0	0	0	0	0	0	0
Medicago lupulina	R/CSR	0	0	0	0	0	0	0	0	0	0	1	1	0	0
Ononis repens	SC/CSR	12	0	8	0	0	0	20	0	0	0	0	0	0	0
Origanum vulgare	SC/CSR	12	0	8	0	0	0	20	0	0	0	0	0	0	0
Phleum pratense	CSR	3	10	3	3	5	0	2	0	0	0	0	15	0	0
Pilosella officinarum	S/CSR	0	1	1	1	1	0	0	0	0	0	0	0	0	0
Plantago lanceolata	CSR	5	15	3	0	2	0	8	1	0.5	0.5	1	0	0	2
Plantago major	R/CSR	0	1	0	0	0	0	0	0	0	0	0	0	0	0
Plantago media	S/CSR	1	6	0	0	1	0	5	0	0	0	0.5	0	0	0
Poa spp.		2	0	0	0	0	0	0	0	0	0	0	0	0	0
Polygala vulgaris	S/CSR	0	0	0	0	0	0	1	0	0	0	0	0	0	0
Potentilla erecta	S/CSR	0	1	0	0	0	0	0	0	0	0	0	0	0	0
Ranunculus repens	CR	0	0	0	0	0	1	0	0	0	0	0	0	0	0
Rumex acetosa	SR/CSR	0	1	0	0	0	0	0	0	0	0	0	0	0	0
Sanguisorba minor	S/CSR	12	20	10	20	30	10	20	6	3	2	3	5	1	0
Sanguisorba officinalis	C/CSR	0	0	0	0	0	0	0	0	1	0	0	0	0	0
Scabiosa columbiaria	SR/CSR	0	0	0	0	0	0	0	0	0	0.5	0.5	2	0	0
Thymus drucei		0	0	1	0	15	0	0	1	0	0	0	1	0	0
Trifolium repens	CR/CSR	0	10	0	0	0	0	0	0	0	0	0	0	0	0
Trisetium flavescens	CSR	30	25	0	5	0	0	0	0	30	0	0	0	0	20
Veronica chamaedrys	CSR	1	0	1	0	0	2	0	0	0	0	0	0	0	0
Veronica persica	R	0	0	0	0	0	0	0	0	0	0	0	0.5	0	0
Viola spp.		0	0	0	1	0	0	0	0	0	0	0	0	0	0
