# Supplementary material for: Grassland habitat restoration: lessons learnt from long term monitoring of Swanworth Quarry, UK, 1997–2014
Source: PeerJ. 2017 Nov 14;5:e3942. doi: 10.7717/peerj.3942 (PMC5691784; doi:10.7717/peerj.3942)
Supplement: Table S3 — Main values represent mean percentage cover. Values in brackets represent percentage of plots where species was recorded. [file peerj-05-3942-s003.xlsx]

## Sheet: Sheet1
Raw data. Rows are species observed during the study. The MIX column refers to whether species were includes as part of the basic mix (B), preferred mix (P) or as a plug plant (PL).
Years are designated numerically - e.g. 97, 98 etc. Treatment codes are: PL (preferred mix, low rate); PM (preferered mix, medium rate); PH (preferred mix, high rate); BL (basic mix, low rate); BM (basic mix, medium rate); BH (basic mix, high rate) and Control.
Each pair of values represent the proportion of transects within which a species was observed for a given treatment, followed by the mean percentage cover.
		PL														PM														PH														BL
SPECIES	MIX	1997		1998		1999		2000		2003		2007		2014		1997		1998		1999		2000		2003		2007		2014		1997		1998		1999		2000		2003		2007		2014		1997		1998		1999
Acer pseudoplatanus						0.214286	28.5714																											0.0714286	14.2857											0.142857	28.5714	0.142857	14.2857
Acer sp.																																												0.0714286	14.2857
Achillea millefolium	B			0.142857	14.2857	0.714286	28.5714			0.428571	28.5714							0.357143	42.8571	1	42.8571	0.5	42.8571	0.142857	14.2857	1	28.5714	1.66667	33.3333	0.428571	42.8571	2	100	9.57143	71.4286	8.21429	100	0.857143	28.5714	1	57.1429	2	66.6667	0.0714286	14.2857	0.142857	28.5714	3.92857	85.7143
Agrostis stolonifera	B			0.142857	14.2857	0.142857	28.5714	6.85714	85.7143	3.14286	42.8571	8	71.4286	13.3333	33.3333	0.0714286	14.2857	0.142857	14.2857	0.214286	28.5714	5	85.7143	0.142857	14.2857	1.42857	14.2857	1.33333	33.3333	0.0714286	14.2857	1	28.5714	1	57.1429	8.64286	85.7143	2.85714	42.8571			2.33333	66.6667			0.285714	14.2857	0.428571	28.5714
Alliaria petiolata	P
Anagallis arvensis		0.642857	57.1429	0.0714286	14.2857	0.428571	42.8571									0.357143	42.8571			0.142857	14.2857									1	71.4286			0.142857	14.2857									0.571429	42.8571			0.142857	14.2857
Anthoxanthum odoratum	B			0.142857	14.2857			0.5	57.1429	1.42857	42.8571	4.57143	57.1429	0.666667	33.3333			0.142857	14.2857			1.21429	71.4286	0.285714	28.5714	1.85714	42.8571									3.35714	85.7143	1.42857	42.8571	7.14286	85.7143	1	33.3333			0.642857	14.2857
Anthriscus caucalis												1.28571	28.5714													0.285714	28.5714													0.428571	42.8571
Anthyllis vulneraria	B	0.428571	42.8571	0.285714	42.8571			18.6429	100	14.2857	57.1429	5.85714	57.1429	0.333333	33.3333	1	85.7143	0.357143	42.8571			18.9286	85.7143	20	42.8571	3.85714	28.5714	0.666667	33.3333	5.28571	100	2.21429	85.7143	0.285714	14.2857	22.6429	85.7143	20.4286	71.4286	3	42.8571			0.428571	42.8571	0.857143	85.7143	0.0714286	14.2857
Arctium minus						0.285714	14.2857																											0.142857	14.2857													0.0714286	14.2857
Arenaria serpyllifolia				0.5	57.1429	1.5	28.5714													0.714286	28.5714											0.214286	28.5714													0.5	28.5714	3.85714	42.8571
Arrhenatherum elatius	B					0.5	42.8571	0.571429	28.5714			0.857143	28.5714	7	66.6667					0.785714	57.1429	0.142857	14.2857	0.142857	14.2857	0.142857	14.2857	7.66667	100					5.28571	57.1429	1.07143	42.8571	4.28571	28.5714	1.42857	14.2857	2.83333	66.6667					0.285714	28.5714
Asperula cynanchica																														0.0714286	14.2857
Atriplex patula		0.214286	28.5714																											0.142857	28.5714
Bellis perennis				0.142857	28.5714	0.142857	14.2857			0.571429	42.8571	0.285714	28.5714																			0.357143	42.8571							0.428571	14.2857					0.0714286	14.2857
Brachypodium pinnatum																												2.66667	33.3333
Brassica spp																																0.142857	14.2857
Briza media	B	0.214286	28.5714					0.357143	42.8571	0.142857	14.2857	1	28.5714	0.333333	33.3333	0.285714	14.2857	0.0714286	14.2857			0.785714	42.8571	0.714286	14.2857	3.28571	71.4286	3.33333	33.3333	1.5	42.8571			0.357143	42.8571	1.42857	57.1429	3.14286	71.4286	10.7143	85.7143	4	66.6667
Bromus erectus										0.428571	14.2857															0.285714	28.5714
Bromus hordeaceus												0.142857	14.2857													0.428571	28.5714													5.71429	42.8571
Buddleja						0.142857	28.5714																																									0.0714286	14.2857
Campanula rotundifolia	P																	0.0714286	14.2857
Carduus spp.		0.285714	28.5714	0.357143	14.2857											0.142857	14.2857	0.285714	28.5714																									0.142857	28.5714	0.5	28.5714
Carduus tenuiflorus				1	57.1429	0.0714286	14.2857	0.0714286	14.2857									0.0714286	14.2857							0.142857	14.2857																			0.5	28.5714
Carex glauca																																										0.333333	33.3333
Carlina vulgaris																																												0.0714286	14.2857	0.357143	14.2857
Catapodium rigidum		0.142857	28.5714	0.357143	14.2857			2.92857	85.7143							0.0714286	14.2857	0.214286	14.2857			1.42857	71.4286							0.357143	28.5714	0.214286	14.2857			0.785714	14.2857									0.5	28.5714
Centaurea nigra	B					0.0714286	14.2857			0.285714	14.2857	1.42857	14.2857	3.33333	33.3333					0.214286	42.8571	0.142857	28.5714	2.14286	28.5714	0.142857	14.2857			0.285714	28.5714	0.142857	28.5714	0.357143	57.1429	0.642857	57.1429	0.857143	42.8571	6.14286	71.4286	2.33333	100					0.142857	28.5714
Centaurea scabiosa	PL	0.142857	28.5714	0.142857	14.2857	0.357143	28.5714	0.0714286	14.2857			0.428571	28.5714			0.0714286	14.2857	0.142857	28.5714			0.0714286	14.2857			0.571429	42.8571					0.357143	42.8571	0.357143	14.2857	0.285714	28.5714	2.14286	14.2857	0.142857	14.2857
Centaurium erythraea																																				0.0714286	14.2857
Cerastium fontanum								0.214286	14.2857													0.142857	28.5714
Cerastium glomeratum				0.0714286	14.2857																																									0.142857	14.2857
Cerastium holosteoide						0.714286	57.1429													1.14286	42.8571																											0.928571	57.1429
Cerastium spp		0.0714286	14.2857	0.142857	14.2857	0.214286	14.2857	0.285714	14.2857							0.571429	14.2857	0.214286	14.2857											0.0714286	14.2857													0.214286	14.2857	0.142857	14.2857
Chamerion angustifolium																								0.428571	14.2857											0.0714286	14.2857
Cirsium arvense						2.14286	28.5714													0.428571	28.5714													0.142857	14.2857													1	57.1429
Cirsium eriophorum
Cirsium vulgare						0.214286	14.2857													0.428571	42.8571													0.142857	14.2857													0.571429	57.1429
Clematis vitalba																										0.285714	14.2857
Coronopus didymus																														0.0714286	14.2857
Crepis biennis
Crepis vesicaria						0.642857	71.4286													0.0714286	14.2857													0.0714286	14.2857											0.0714286	14.2857	0.928571	71.4286
Cynosurus cristatus	B					11.0714	100	0.357143	42.8571	1.14286	28.5714	10.2857	42.8571	0.5	66.6667			0.357143	14.2857	20.2143	100	1.21429	85.7143	0.857143	28.5714	1.42857	42.8571	3	66.6667	0.142857	14.2857			24.1429	100	3.28571	71.4286	7.85714	85.7143	15.1429	71.4286	4.66667	66.6667			0.142857	28.5714	14.7857	100
Dactylis glomerata	B	2.42857	71.4286	8.85714	100			4.14286	100	3.57143	42.8571	7.42857	85.7143	7.33333	66.6667	9.07143	100	16.5	100			5.21429	100	3.28571	71.4286	6.85714	85.7143	1	33.3333	21	100	20.5	100			8	85.7143	4.42857	57.1429	6.42857	71.4286	1.66667	33.3333	4.57143	85.7143	9.78571	100
Daucus carota	B			0.357143	28.5714	0.214286	14.2857	0.357143	42.8571	0.142857	14.2857	0.571429	42.8571	2.33333	100	0.142857	28.5714	0.357143	42.8571	0.142857	14.2857	0.428571	42.8571	0.142857	14.2857			3	66.6667	1	85.7143	0.571429	71.4286	0.785714	42.8571	1.64286	71.4286	3	42.8571	0.571429	28.5714	2.33333	66.6667	0.285714	42.8571	0.285714	28.5714
Dipsacus fullonum																																								0.142857	14.2857							0.0714286	14.2857
Echium vulgaris	P			0.0714286	14.2857	0.0714286	14.2857			0.428571	14.2857	0.142857	14.2857									0.142857	14.2857	0.285714	14.2857							0.142857	28.5714	0.285714	28.5714	0.0714286	14.2857
Elymus glaucus								0.428571	42.8571																											0.142857	28.5714
Elymus repens														0.666667	33.3333							0.0714286	14.2857
Epilobium adenocaulon						0.0714286	14.2857													0.0714286	14.2857
Epilobium parviflorum								0.0714286	14.2857													0.214286	28.5714
Epilobium spp						2.21429	71.4286	0.0714286	14.2857											1.71429	71.4286													1.28571	57.1429													0.928571	57.1429
Epilobium tetragonum																														0.0714286	14.2857													0.0714286	14.2857
Festuca gigantea								0.142857	14.2857																											0.0714286	14.2857
Festuca ovina	B	0.928571	57.1429	9.28571	100			0.785714	57.1429	1.85714	28.5714	2.14286	28.5714			2.14286	85.7143	15.7143	100			3.78571	85.7143	2.57143	28.5714	2.14286	28.5714			4.07143	100	26.3571	100			1	28.5714	0.142857	14.2857	2.14286	28.5714			1.71429	85.7143	11.9286	100
Festuca rubra	B	4.07143	85.7143	4.42857	100	30.5	100	13.4286	100	30.7143	100	37.8571	100			12.2857	100	3.42857	85.7143	51.5	100	17.5	100	35.7143	85.7143	25.7143	71.4286			38.4286	100	9.35714	100	57.8571	100	31.5	100	44.2857	85.7143	26	100			7.21429	85.7143	2.78571	85.7143	42.2143	100
Festuca spp														28.3333	66.6667											8.57143	14.2857	23.3333	100													35	100
Fragaria vespa	P
Galium																														0.285714	14.2857
Galium aparine																																														0.0714286	14.2857
Galium verum	B			0.0714286	14.2857	0.142857	28.5714	0.214286	28.5714	0.714286	14.2857	1.42857	28.5714	5.66667	66.6667			0.142857	14.2857	0.357143	42.8571	0.0714286	14.2857	0.428571	14.2857	7.85714	28.5714	6.66667	33.3333			0.928571	42.8571			1.07143	57.1429	5.57143	57.1429	11.7143	71.4286	11.6667	33.3333			0.0714286	14.2857	0.571429	57.1429
Geranium columbinum				0.0714286	14.2857
Geranium dissectum				0.142857	28.5714			0.428571	42.8571									0.214286	14.2857			0.0714286	14.2857			0.142857	14.2857					0.285714	28.5714													0.142857	28.5714
Geranium molle																														0.928571	28.5714													0.0714286	14.2857	0.0714286	14.2857
Geranium pratense												0.142857	14.2857																											0.285714	28.5714
Geranium spp.						0.428571	42.8571													0.0714286	14.2857													0.0714286	14.2857													0.142857	28.5714
Helianthemum nummularium	P
Holcus lanatus		0.0714286	14.2857	0.142857	28.5714	0.214286	14.2857	0.5	42.8571	2.28571	42.8571	18.5714	71.4286	11.3333	100					0.0714286	14.2857			15.1429	71.4286	2.57143	28.5714	14	100	0.214286	28.5714	0.571429	57.1429	0.714286	57.1429	1.35714	57.1429	4	57.1429	17.8571	85.7143	6.33333	100			0.214286	42.8571	0.142857	14.2857
Honckenya peploides
Hordeum vulgare
Hypericum perforatum
Hypochaeris glabra
Hypochaeris maculata																																														0.142857	14.2857
Hypochaeris radicata	PL	0.214286	28.5714	0.214286	28.5714	0.428571	28.5714	0.285714	42.8571							0.428571	57.1429	0.285714	42.8571	0.642857	57.1429	0.285714	14.2857							0.142857	14.2857	0.214286	28.5714					0.142857	14.2857	0.142857	14.2857
Inula spp.
Kickxia elatine		0.214286	14.2857													0.142857	14.2857	0.0714286	14.2857											0.0714286	14.2857
Knautia arvensis	PL	0.142857	14.2857	0.0714286	14.2857							0.857143	28.5714			0.214286	28.5714	0.0714286	14.2857	0.428571	71.4286	0.142857	28.5714	0.142857	14.2857	0.285714	14.2857			0.571429	42.8571			0.285714	42.8571	0.357143	42.8571	0.714286	14.2857									0.0714286	14.2857
Koeleria macrantha																																										0.666667	33.3333
Leontodon autumnalis								0.5	57.1429													0.285714	28.5714																							0.214286	42.8571
Leontodon hispidus	B			0.0714286	14.2857	0.142857	28.5714	0.214286	28.5714	0.285714	28.5714	0.142857	14.2857					0.142857	28.5714			0.285714	57.1429	0.714286	14.2857					0.142857	14.2857	0.0714286	14.2857	1.07143	71.4286	0.142857	28.5714									0.0714286	14.2857
Leucanthemum vulgare	B	2.21429	14.2857	0.5	42.8571	0.0714286	14.2857	0.357143	14.2857	0.428571	14.2857	0.857143	42.8571			0.0714286	14.2857	0.214286	14.2857	1.35714	28.5714	0.428571	42.8571	1	28.5714	0.714286	14.2857			0.428571	57.1429	0.642857	85.7143	9.14286	85.7143	1.42857	71.4286	1.57143	42.8571	4.42857	57.1429	0.333333	33.3333					0.642857	42.8571
Linum catharticum								2.35714	85.7143													1.35714	71.4286													0.214286	14.2857									0.428571	57.1429
Lolium perenne
Lotus corniculatus	B	0.0714286	14.2857	0.214286	14.2857	0.785714	28.5714	6	100	40	100	23.1429	85.7143	6.66667	100	0.142857	14.2857	0.285714	28.5714			10.4286	100	32.8571	85.7143	21.7143	100	35	66.6667	1.14286	85.7143	3.28571	100	1.28571	42.8571	26.7143	100	16.4286	85.7143	21	71.4286	27.3333	100	0.0714286	14.2857	0.0714286	14.2857	5.92857	100
Medicago lupulina	B			0.0714286	14.2857			1.64286	57.1429	7.85714	57.1429	2.14286	14.2857	1	33.3333	0.142857	28.5714			0.0714286	14.2857	0.571429	28.5714	5	28.5714							0.285714	42.8571			4.71429	42.8571			0.857143	28.5714					1.21429	57.1429
Medicago sativa	P							0.428571	14.2857									0.0714286	14.2857											0.0714286	14.2857
Medicago spp.
Myosotis arvensis												0.142857	14.2857							0.0714286	14.2857					0.142857	14.2857													0.285714	28.5714
Onobrychis viciifolia	B	0.214286	42.8571	0.0714286	14.2857	2.07143	71.4286									0.285714	42.8571			4.71429	100	0.214286	14.2857							1.92857	100	0.0714286	14.2857	10.0714	100	0.142857	28.5714							0.0714286	14.2857			1.42857	85.7143
Ononis repens	P							0.428571	28.5714	10.7143	14.2857	4.28571	14.2857							0.428571	28.5714	3.21429	42.8571	9.14286	57.1429	16.4286	42.8571			0.428571	71.4286	0.642857	71.4286	4.78571	71.4286	18.2143	85.7143	15.7143	71.4286	16.8571	57.1429
Origanum vulgare	P			0.0714286	14.2857			0.428571	28.5714	10.7143	14.2857	4.28571	14.2857					0.0714286	14.2857	0.428571	28.5714	3.21429	42.8571	9.14286	57.1429	16.4286	42.8571			0.428571	71.4286	0.785714	71.4286	4.78571	71.4286	18.2143	85.7143	15.7143	71.4286	16.8571	57.1429
Papaver somniferum		0.357143	14.2857													0.142857	14.2857													0.357143	42.8571													0.214286	28.5714
Pastinaca sativa						0.357143	28.5714	0.214286	28.5714	0.285714	28.5714	0.714286	28.5714	4.33333	100					0.0714286	14.2857	0.0714286	14.2857			3	57.1429	9.33333	100			0.0714286	14.2857	0.214286	14.2857	0.0714286	14.2857			0.428571	28.5714	7.33333	100			0.0714286	14.2857
Petroselinum sp.																														0.0714286	14.2857
Picris echioides		0.428571	28.5714	1.64286	57.1429	3.85714	85.7143	3.14286	71.4286	0.428571	28.5714	0.285714	28.5714			0.0714286	14.2857	0.5	42.8571	2.78571	85.7143	1.35714	71.4286	1.42857	57.1429					0.785714	28.5714	2.85714	42.8571	2.85714	71.4286	1.28571	57.1429	2	42.8571	0.428571	14.2857			0.214286	14.2857	1.78571	71.4286	3.71429	85.7143
Pimpinella saxifraga																0.214286	28.5714															0.142857	14.2857											0.142857	28.5714	0.0714286	14.2857
Plantago lanceolata	B			1.14286	71.4286	0.357143	28.5714	2.28571	85.7143	7	85.7143	5.14286	71.4286	3.33333	100	1.07143	71.4286	2.78571	100	0.714286	57.1429	2.85714	85.7143	4.71429	57.1429	0.714286	42.8571	3.33333	66.6667	7.42857	100	12.7857	100	0.928571	85.7143	4	100	0.571429	28.5714	2.85714	71.4286	2.66667	100	0.5	57.1429	0.5	57.1429	0.571429	42.8571
Plantago major		0.285714	28.5714	0.785714	42.8571	1.21429	42.8571			0.285714	28.5714							0.214286	28.5714	0.642857	28.5714									0.285714	28.5714	0.142857	28.5714	0.642857	28.5714			0.142857	14.2857					0.285714	28.5714	0.142857	14.2857	0.285714	28.5714
Plantago media	B			0.5	28.5714	0.0714286	14.2857	0.142857	28.5714	0.285714	28.5714	0.142857	14.2857			0.142857	14.2857	0.357143	28.5714	0.357143	42.8571	0.214286	42.8571					0.333333	33.3333	0.142857	28.5714	0.857143	71.4286	0.642857	57.1429	0.285714	42.8571			0.142857	14.2857			0.0714286	14.2857	0.428571	28.5714	0.142857	28.5714
Plantago sp.				0.214286	28.5714	0.357143	14.2857											0.214286	28.5714													0.285714	14.2857													0.357143	28.5714
Poa annua										0.285714	14.2857													2.14286	14.2857													0.285714	14.2857
Poa compressa
Poa pratensis	B	2.07143	71.4286	1.07143	28.5714	16.2857	85.7143	1.42857	57.1429			3.14286	28.5714	0.666667	33.3333	1.92857	57.1429	1.42857	28.5714	23.6429	85.7143	1.14286	71.4286			0.571429	28.5714	0.666667	33.3333	1.35714	57.1429	2.85714	57.1429	10.2143	85.7143	2	57.1429	0.428571	14.2857	2.28571	42.8571	0.166667	33.3333	0.714286	57.1429	1.07143	42.8571	11.2857	85.7143
Poa spp.		0.214286	14.2857											0.666667	33.3333													1.33333	33.3333	0.571429	14.2857											2.33333	33.3333	0.0714286	14.2857
Poa trivialis										0.714286	14.2857																											0.714286	14.2857	0.714286	14.2857
Polygonum aviculare		1.35714	42.8571	3.21429	85.7143											0.5	57.1429	1.14286	71.4286											0.714286	57.1429	0.571429	42.8571											0.714286	42.8571	0.928571	57.1429	0.0714286	14.2857
Potentilla erecta																																0.0714286	14.2857
Primula veris	PL	1.71429	71.4286	4.07143	100	0.142857	28.5714	0.214286	28.5714			0.428571	28.5714			0.5	57.1429	1.21429	71.4286	0.0714286	14.2857	0.142857	14.2857			0.571429	42.8571			1.64286	71.4286	1.35714	71.4286	0.571429	42.8571	0.214286	28.5714	0.285714	28.5714	1.42857	71.4286			0.714286	42.8571	0.928571	57.1429	0.0714286	14.2857
Prunella vulgaris	B			0.357143	42.8571	0.0714286	14.2857	0.642857	14.2857	1.85714	28.5714									0.357143	42.8571	0.785714	42.8571	0.285714	28.5714	0.285714	14.2857			0.142857	28.5714	0.571429	57.1429	0.571429	57.1429	1.28571	85.7143	1	42.8571	0.428571	28.5714					0.142857	28.5714	0.428571	42.8571
Ranunculus repens		0.357143	42.8571	1.5	57.1429	9.78571	71.4286	0.428571	28.5714							0.357143	28.5714	3.42857	57.1429	2.35714	57.1429	0.142857	14.2857							0.428571	57.1429	1	42.8571	0.714286	57.1429	0.642857	14.2857			0.142857	14.2857			1.35714	71.4286	2.5	71.4286	8.71429	85.7143
Ranunculus spp.
Rhinanthus minor	P											0.714286	14.2857
Ribes spicatum
Rumex acetosa																																0.142857	28.5714													0.142857	28.5714
Rumex crispus		0.357143	42.8571	0.642857	57.1429	0.714286	57.1429	0.357143	28.5714	0.142857	14.2857					0.0714286	14.2857	0.0714286	14.2857	0.285714	42.8571	0.142857	28.5714							0.785714	57.1429	1	57.1429	0.5	42.8571	0.142857	14.2857			0.142857	14.2857			0.357143	42.8571	0.285714	42.8571	0.214286	42.8571
Rumex obtusifolius
Rumex spp.						0.142857	28.5714
Sagina apetala		0.285714	28.5714													0.0714286	14.2857	0.0714286	14.2857											0.214286	28.5714													0.285714	14.2857	1.85714	14.2857
Sagina procumbens		0.214286	28.5714			0.285714	42.8571									0.785714	14.2857			0.785714	28.5714									0.0714286	14.2857	0.5	14.2857											0.285714	14.2857			1.5	14.2857
Sanguisorba minor	B			0.0714286	14.2857	0.0714286	14.2857	0.0714286	14.2857							0.428571	42.8571	0.5	42.8571			0.714286	42.8571	1.28571	28.5714			0.333333	33.3333	1.92857	85.7143	2.07143	100			0.571429	57.1429			0.428571	42.8571			0.214286	28.5714	0.571429	71.4286
Scabiosa columbiaria	B					4.85714	100													4	100							1	33.3333			0.0714286	14.2857	8.85714	85.7143	0.0714286	14.2857	0.00142857	14.2857	0.142857	14.2857	3.33333	33.3333					3.57143	100
Senecio spp								0.785714	85.7143					0.333333	33.3333							0.142857	14.2857																			0.333333	33.3333					0.0714286	14.2857
Silene dioica
Sinapis sp.		5.07143	42.8571			0.0714286	14.2857									3.5	71.4286			0.285714	28.5714									4.5	57.1429			0.0714286	14.2857									4.71429	71.4286			0.285714	28.5714
Sonchus asper						0.428571	57.1429													0.214286	14.2857													0.0714286	14.2857													0.285714	42.8571
Spergularia rubra																		0.285714	14.2857
Spergularia spp																																														0.0714286	14.2857
Stellaria media
Succisa pratensis				0.0714286	14.2857													0.0714286	14.2857					0.142857	14.2857					0.0714286	14.2857	0.214286	42.8571
Taraxacum agg.								0.928571	28.5714	0.857143	28.5714							0.0714286	14.2857			0.428571	28.5714	0.142857	14.2857													0.142857	14.2857
Thymus drucei	PL	0.214286	42.8571	0.785714	28.5714	1.14286	28.5714	0.142857	14.2857							0.142857	14.2857	0.142857	28.5714	0.214286	28.5714									0.642857	57.1429	0.428571	42.8571	0.928571	42.8571			0.714286	14.2857
Trifolium arvense																																				0.142857	14.2857
Trifolium campestre																		0.0714286	14.2857											0.0714286	14.2857
Trifolium fragiferum								0.642857	28.5714
Trifolium medium																																				0.214286	14.2857
Trifolium pratense										1.42857	14.2857																					0.142857	14.2857	0.285714	42.8571	0.357143	28.5714	1.42857	14.2857									0.214286	28.5714
Trifolium repens						2.85714	57.1429	7.57143	57.1429	6.42857	71.4286			2	66.6667			0.0714286	14.2857	0.928571	42.8571	3.21429	28.5714	0.714286	14.2857	4.28571	28.5714	1.66667	33.3333			0.285714	28.5714	4.21429	42.8571	5.28571	57.1429	8	42.8571	11.4286	42.8571					1.78571	28.5714	3	71.4286
Trifolium spp																0.0714286	14.2857													0.5	57.1429	0.142857	14.2857											0.142857	28.5714	0.357143	42.8571
Tripleurospermum inodorum				16.2857	100			0.571429	57.1429									4.78571	71.4286			0.357143	42.8571							0.214286	28.5714	9.14286	85.7143											0.142857	28.5714	9.21429	85.7143
Tripleurospermum sp.						4.92857	85.7143													3.07143	71.4286													3.78571	57.1429													3.28571	42.8571
Trisetium flavescens	B					1.35714	57.1429	1.92857	85.7143	3.28571	42.8571			4.33333	100	0.285714	14.2857	0.428571	28.5714	2.35714	71.4286	2.21429	85.7143	0.714286	14.2857	0.142857	14.2857	1	33.3333	2.35714	14.2857	0.428571	14.2857	7.78571	57.1429	4.35714	100	4.57143	42.8571	1.42857	14.2857	5	33.3333	0.357143	14.2857			1.78571	71.4286
Tussilago farfara														0.666667	33.3333			0.0714286	14.2857					0.142857	14.2857							0.285714	28.5714	0.285714	14.2857					1.42857	14.2857					0.0714286	14.2857
Veronica agrestis
Veronica arvensis																														0.142857	14.2857
Veronica hederifolia				0.214286	14.2857											0.214286	14.2857													0.0714286	14.2857															0.285714	28.5714
Veronica officinalis
Veronica persica		2.14286	28.5714	0.0714286	14.2857											0.142857	14.2857													0.714286	57.1429	0.0714286	14.2857											0.142857	28.5714
Veronica serpyllifolia				1.35714	14.2857															0.0714286	14.2857									0.0714286	14.2857															0.0714286	14.2857	0.357143	14.2857
Veronica spp.																																		0.0714286	14.2857													0.0714286	14.2857
Vicia spp.												0.142857	14.2857													0.142857	14.2857															0.333333	33.3333
Viola riviniana	PL	0.0714286	14.2857	0.0714286	14.2857											0.214286	42.8571	0.214286	42.8571	0.0714286	14.2857									0.5	42.8571	0.642857	42.8571	0.214286	28.5714
Viola spp.																														0.142857	14.2857
[truncated: 48 more columns]
