# Supplementary material for: Grassland habitat restoration: lessons learnt from long term monitoring of Swanworth Quarry, UK, 1997–2014
Source: PeerJ. 2017 Nov 14;5:e3942. doi: 10.7717/peerj.3942 (PMC5691784; doi:10.7717/peerj.3942)
Supplement: Table S4 — Main values represent mean percentage cover. Values in brackets represent percentage of plots where species was recorded. [file peerj-05-3942-s004.xlsx]

## Sheet: Sheet1
Raw data. Rows are species observed during the study.
Years are designated numerically - 2007 and 2014.
Each pair of values represent the proportion of transects within which a species was observed for a given treatment, followed by the mean percentage cover.
Year	2007		2014
Achillea millefolium	0.285714	0.285714
Asperula cynanchica	6	0.285714	0.857143	0.714286
Bellis perennis	0.285714	0.285714	0	0
Brachypodium pinnatum	36.4286	1	35.7143	0.571429
Briza media	1.71429	0.428571	14.2857	0.857143
Bromus mollis	1.28571	0.285714
Campanula rotundiflora			0.214286	0.285714
Carex glauca	0.285714	0.285714	7	0.857143
Carlina vulgaris			0.142857	0.142857
Catapodium rigidum	0.142857	0.142857
Centaurea nigra			0.0714286	0.142857
Cirsium acaule	3.85714	0.428571	6.57143	0.714286
Convolvulus arvensis	0.571429	0.285714
Coronilla varia	1.42857	0.142857
Coronopus didymus	1.42857	0.142857
Cynosurus cristatus	2.14286	0.285714
Dactylis glomerata	0.285714	0.142857	2.14286	0.285714
Euphrasia nemorosa	0.142857	0.142857	0.0714286	0.142857
Festuca ovina	15	0.857143	1	0.285714
Galium album	0	0	0.571429	0.285714
Galium mullugo	5.71429	0.428571	1.42857	0.285714
Galium verum	1.85714	0.285714	1.21429	0.571429
Helianthemum nummularium			0.142857	0.142857
Hieracium pilosella			2.85714	0.571429
Holcus lanatus	0.285714	0.142857
Hypochaeris radicata	1.42857	0.285714
Leontodon autumnalis	0.142857	0.142857
Leontodon hispidus	2	0.714286	3.71429	0.857143
Lotus corniculatus	5.42857	0.714286
Medicago lupulina			0.285714	0.285714
Ononis repens	5.71429	0.428571
Origanum vulgare	5.71429	0.428571
Phleum pratense	3.71429	0.857143	2.14286	0.142857
Pilosella officinarum	0.571429	0.571429
Plantago lanceolata	4.71429	0.714286	0.714286	0.714286
Plantago major	0.142857	0.142857
Plantago media	1.85714	0.571429	0.0714286	0.142857
Poa spp.	0.285714	0.142857	0	0
Polygala vulgaris	0.142857	0.142857
Potentilla erecta	0.142857	0.142857
Ranunculus repens	0.142857	0.142857
Rumex acetosa	0.142857	0.142857
Sanguisorba minor	17.4286	1	2.85714	0.857143
Sanguisorba officinalis			0.142857	0.142857
Scabiosa columbiaria			0.428571	0.428571
Thymus drucei	2.28571	0.285714	0.285714	0.285714
Trifolium repens	1.42857	0.142857
Trisetium flavescens	8.57143	0.428571	7.14286	0.285714
Veronica chamaedrys	0.571429	0.428571
Veronica persica			0.0714286	0.142857
Viola spp.	0.142857	0.142857
